# Supplementary material for: Physiological Changes as a Measure of Crustacean Welfare under Different Standardized Stunning Techniques: Cooling and Electroshock
Source: Animals (Basel). 2018 Sep 18;8(9):158. doi: 10.3390/ani8090158 (PMC6162729; doi:10.3390/ani8090158)
Supplement: Supplementary file 1 [file animals-08-00158-s001.zip]

Archive with 3 entries (3 files):
- S1-Whole shrimp in ice slurry.mp4
- S2-Abdomen only in ice slurry.mp4
- S3-Abdomen with motor roots cut in ice slurry.mp4
